# Supplementary material for: Multi-Detection Size Exclusion Chromatography as an Advanced Tool for Monitoring Enzyme–Antibody Conjugation Reaction and Quality Control of a Final Product
Source: Molecules. 2023 Jun 5;28(11):4567. doi: 10.3390/molecules28114567 (PMC10254844; doi:10.3390/molecules28114567)
Supplement: Supplementary file 1 [file molecules-28-04567-s001.zip]

Archive with 1 entries (1 files):
- molecules-2407255-supplementary.pdf
